# Supplementary material for: Meta-Analyses of QTLs Associated with Protein and Oil Contents and Compositions in Soybean [Glycine max (L.) Merr.] Seed
Source: Int J Mol Sci. 2017 Jun 1;18(6):1180. doi: 10.3390/ijms18061180 (PMC5486003; doi:10.3390/ijms18061180)
Supplement: Supplementary file 1 [file ijms-18-01180-s001.zip]

Archive with 4 entries (3 files):
- ijms-196880-suppletables/
- ijms-196880-suppletables/1-ijms-196880-suppletables .docx
- ijms-196880-suppletables/SuppleTables.xlsx
- ijms-196880-suppletables/ijms-196880-supplementary.pdf
