# Supplementary material for: Meta-Analyses of QTLs Associated with Protein and Oil Contents and Compositions in Soybean [Glycine max (L.) Merr.] Seed
Source: Int J Mol Sci. 2017 Jun 1;18(6):1180. doi: 10.3390/ijms18061180 (PMC5486003; doi:10.3390/ijms18061180)
Supplement: Supplementary file 1 [file ijms-18-01180-s001.zip › ijms-196880-suppletables/SuppleTables.xlsx]

## Sheet: Table S1
Table S1. List of references used for this study.
* Each study is categorized by traits (protein, oil, amino acid and fatty acid) displayed as different filled colors.
* A number in each trait represents the number of study actually used for meta-analysis.
Study	Authors	Year	Title	Full citation	Protein	Oil	Amino acid	Fatty acid	Meta-analysis
1	Abrams JS	2015	Identification and confirmation of quantitative trait loci for protein concentration and improved amino acid composition in Glycine max	Univ. of Tennessee PhD thesis
2	Akond ASMG, Ragin B, Bazzelle R, Kantartzi SK, Meksem K, Kassem MA	2012	Quantitative trait loci associated with moisture, protein, and oil content in soybean [Glycine max (L.) Merr.]	J Agri Sci 4: 16-25	1	1			1
3	Akond M, Liu S, Boney M, Kantartzi SK, Meksem K, Bellaloui N, Lightfoot DA, Kassem MA	2014	Identification of quantitative trait loci (QTL) underlying protein, oil, and five major fatty acids' contents in soybean	Am J Plant Sci 5: 158-167	2	2		1	2
4	Asekova S, Kulkarni KP, Kim M, Kim J-H, Song J-T, Shannon JG, Lee J-D	2016	Novel quantitative trait loci for forage quality traits in a cross between PI 483463 and 'Hutcheson' in soybean	Crop Sci 56: 2600-2611	3	3			3
5	Bachlava E, Dewey RE, Burton JW, Cardinal AJ	2009	Mapping and comparison of quantitative trait loci for oleic acid seed content in two segregating soybean populations	Crop Sci 49: 433-442
6	Brummer EC, Graef GL, Orf JH, Wilcox JR, Shoemaker RC	1997	Mapping QTL for seed protein and oil content in eight soybean populations	Crop Sci 37: 370-378	4	4			4
7	Brummer EC, Nickell AD, Wilcox JR, Shoemaker arc	1995	Mapping the Fan locus controlling linolenic acid in soybean	J Hered 86: 245-247
8	Carlson CM	2011	Genetic control of protein and amino acid content in soybean determined in two genetically connected populations	NCSU PhD thesis
9	Chapman A, Pantalone VR, Usten A, Allen FL, Landau-Ellis D, Trigiano RN, Gresshoff PM	2003	Quantitative trait loci for agronomic and seed quality traits in an F2 and F4:6 soybean population	Euphytica 129: 387-393
10	Chen Q-S, Zhang Z-C, Liu C-Y, Xin D-W, Qiu H-M, Shan D-P, Shan C-Y, Hu G-H	2007	QTL analysis of major agronomic traits in soybean	Ag Sci in China 6: 399-405	5	5			5
11	Chung J, Babka HL, Graef GL, Staswick PE, Lee DJ, Cregan PB, Shoemaker RC, Specht JE	2003	The seed protein, oil, and yield QTL on soybean linkage group I	Crop Sci 43: 1053-1067	6	6			6
12	Csanadi G, Vollmann J, Stift G, Lelley T	2001	Seed quality QTLs identified in a molecular map of early maturing soybean	TAG 103: 912-919
13	Diers BW, Kein P, Shoemaker RC, Fehr WR	1992	RFLP analysis of soybean seed protein and oil content	TAG 83: 608-612	7	7			7
14	Diers BW, Shoemaker RC	1992	Restriction fragment length polymorphism analysis of soybean fatty acid content	J Am Oil Chemists Soc 69: 1242-1247
15	Eskandari M, Cober ER, Rajcan I	2013	Genetic control of soybean seed oil: II. QTL and genes that increase oil concentration without decreasing protein or with increased seed yield	TAG 126: 1677-1687	8	8			8
16	Fallen BD, Hatcher CN, Allen FL, Kopsell DA, Saxton AM, Chen P, Kantartzi SK, Cregan PB, Hyten DL, Pantalone VR	2013	Soybean seed amino acid content QTL detected using universal soy linkage panel 1.0 with 1,536 SNPs	J Plant Genome Ser 1: 68-79			1		9
17	Fan S, Li B, Yu F, Han F, Yan S, Wang L, Sun J	2015	Analysis of additive and epistatic quantitative trait loci underlying fatty acid concentrations in soybean seeds across multiple environments	Euphytica 206: 689-700		9		2	10
18	Fasoula VA, Harris DK, Boerma HR	2004	Validation and designation of quantitative trait loci for seed protein, seed oil, and seed weight from two soybean populations	Crop Sci 44: 1218-1225
19	Gai J, Wang Y, Wu X, Chen S	2007	A comparative study on segregation analysis and QTL mapping of quantitative traits in plants-with a case in soybean	Front of Ag in China 1: 1-7
20	Ha B-K, Kim H-J, Velusamy V, Vuong TD, Nguyen HT, Shannon JG, Lee J-D	2014	Identification of quantitative trait loci controlling linolenic acid concentration in PI483463 (Glycine soja).	TAG 127: 1501-1512				3	11
21	Han Y, Xie D, Teng W, Zhang S, Chang W, Li W	2011	Dynamic QTL analysis of linolenic acid content in different developmental stages of soybean seed	TAG 122: 1481-1488
22	Hyten DL, Pantalone VR, Sams CE, Saxton AM, Landau-Ellis D, Stefaniak TR, Schmidt ME	2004	Seed quality QTL in a prominent soybean population	TAG 109: 552-561	9	10			12
23	Hyten DL, Pantalone VR, Saxton AM, Schmidt ME, Sams CE	2004	Molecular mapping and identification of soybean fatty acid modifier quantitative trait loci	J Am Oil Chemists Soc 81: 1115-1118
24	Jedlicka J	2014	Evaluation of four biparental soybean populations for identification of seed oil QTL, cytoplasmic effects, and genotype x environment interactions	Univ. of Nebraska PhD thesis	10	11			13
25	Kabelka EA, Diers BW, Fehr WR, LeRoy AR, Baianu IC, You T, Neece DJ, Nelson RL	2004	Putative alleles for increased yield from soybean plant introductions	Crop Sci 44: 784-791
26	Khandaker L, Akond M, Liu S, Kantartzi SK, Meksem K, Bellaloui N, Lightfoot DA, Kassem MA	2015	Mapping of QTL associated with seed amino acids content in "MD96-5722" by "Spencer" RIL population of soybean using SNP markers	Food Nut Sci 6: 974-984			2		14
27	Kim H-K, Kim Y-C, Kim S-T, Son B-G, Choi Y-W, Kang J-S, Park Y-H, Cho Y-S, Choi I-S	2010	Analysis of quantitative trait loci (QTLs) for seed size and fatty acid composition using recombinant inbred lines in soybean	J Lif Sci 20: 1186-1192
28	Kim M, Schultz, Nelson RL, Diers BW	2016	Identification and fine mapping of a soybean seed protein QTL from PI 407788A on chromosome 15	Crop Sci 56: 219-225
29	Lee SH, Bailey MA, Mian MAR, Carter Jr TE, Shipe ER, Ashley DA, Parrott WA, Hussey RS, Boerma HR	1996	RFLP loci associated with soybean seed protein and oil content across populations and locations	TAG 93: 649-657
30	Leite DC, Pinheiro JB, Campos JB, Di Mauro AO, Uneda-Trevisoli SH	2016	QTL mapping of soybean oil content for marker-assisted selection in plant breeding program	Genet Mol Res 15: 1-11		12			15
31	Li D, Sun M, Han Y, Teng W, Li W	2010	Identification of QTL underlying soluble pigment content in soybean stems related to resistance to soybean white mold (Sclerotinia sclerotiorum)	Euphytica 172: 49-57
32	Li H, Zhao T, Wang Y, Yu D, Chen S, Zhou R, Gai J	2011	Genetic structure composed of additive QTL, epistatic QTL pairs and collective unmapped minor QTL conferring oil content and fatty acid components of soybeans	Euphytica 182: 117-132		13		4	16
33	Li Z, Wilson RF, Rayford WE, Boerma HR	2002	Molecular mapping genes conditioning reduced palmitic acid content in N87-2122-4 soybean	Crop Sci 42: 373-378
34	Liang H-Z, Yu Y-L, Wang S-F, Lian Y, Wang T-F, Wei Y-L, Gong P-T, Liu X-Y, Fang X-J, Zhang M-C	2010	QTL mapping of isoflavone, oil and protein contents in soybean (Glycine max L. Merr.)	Ag Sci in China 9: 1108-1116
35	Lu W, Wen Z, Li H, Yuan D, Li J, Zhang H, Huang Z, Cui S, Du W	2013	Identification of the quantitative trait loci (QTL) underlying water soluble protein content in soybean	TAG 126: 425-433
36	Mansur LM, Lark KG, Kross H, Oliveira A	1993	Interval mapping of quantitative trait loci for reproductive, morphological, and seed traits of soybean (Glycine max L.).	TAG 86: 907-913
37	Mansur LM, Orf JH, Chase K, Jarvik T, Cregan PB, Lark KG	1996	Genetic mapping of agronomic traits using recombinant inbred lines of soybean	Crop Sci 36: 1327-1336	11	14			17
38	Mao T, Jiang Z, Han Y, Teng W, Zhao X, Li W	2013	Identification of quantitative trait loci underlying seed protein and oil contents of soybean across multi-genetic backgrounds and environments	Plant Breed 132: 630-641	12	15			18
39	Monteros MJ, Burton JW, Boerma HR	2008	Molecular mapping and confirmation of QTLs associated with oleic acid content in N00-3350 soybean	Crop Sci 48: 2223-2234				5	19
40	Moongkanna J, Nakasathien S, Novitzky WP, Kwanyuen P, Sinchaisri P, Srinives P	2011	SSR markers linking to seed traits and total oil content in soybean	Thai J Agri Sci 44: 233-241		16			20
41	Moongkanna J, Pantalone VR, Burton JW, Toojinda T, Nakasathien S, Srinives P	2011	Identification of QTLs controlling major fatty acid contents in soybean seed	SABRAO J Breed Genet 43: 226-240				6	21
42	Nichols DM, Glover KD, Carlson SR, Specht JE, Diers BW	2006	Fine mapping of a seed protein QTL on soybean linkage group I and its correlated effects on agronomic traits	Crop Sci 46: 834-839
43	Nickell AD, Wilcox JR, Lorenzen LL, Cavins JF, Guffy RG, Shoemaker RC	1994	The Fap2 locus in soybean maps to linkage group D	J Hered 85: 160-162
44	Orf JH, Chase K, Jarvik T, Mansur LM, Cregan PB, Adler FR, Lark KG	1999	Genetics of soybean agronomic traits: I. Comparison of three related recombinant inbred populations	Crop Sci 39: 1642-1651	13	17			22
45	Palomeque L, Li-J L, Li W, Hedges B, Cober ER, Rajcan I	2009	QTL in mega-environments: II. Agronomic trait QTL co-localized with seed yield QTL detected in a population derived from a cross of high-yielding adapted x high-yielding exotic soybean lines	TAG 119: 429-436
46	Pandurangan S, Pajak A, Molnar SJ, Cober ER, Dhaubhadel S, Hernandez-Sebastia C, Kaiser WM, Nelson RL, Huber SC, Marsolais F	2012	Relationship between asparagine metabolism and protein concentration in soybean seed	J Exp Bot 63: 3173-3184
47	Panthee DR, Pantalone VR, Sams CE, Saxton AM, West DR, Orf JH, Killam AS	2006	Quantitative trait loci controlling sulfur containing amino acids methionine and cysteine in soybean seeds	TAG 112: 546-553			3		23
48	Panthee DR, Pantalone VR, Saxton AM	2006	Modifier QTL for fatty acid composition in soybean oil	Euphytica 152: 67-73
49	Panthee DR, Pantalone VR, Saxton AM, West DR, Sams CE	2006	Genomic regions associated with amino acid composition in soybean	Mol Breed 17: 79-89			4		24
50	Panthee DR, Pantalone VR, West DR, Saxton AM, Sams CE	2005	Quantitative trait loci for seed protein and oil concentration, and seed size in soybean	Crop Sci 45: 2015-2022	14	18			25
51	Pathan SM, Vuong T, Clark K, Lee J-D, Shannon JG, Roberts CA, Ellersieck MR, Burton JW, Cregan PB, Hyten DL, Nguyen HT, Sleper DA	2013	Genetic mapping and confirmation of quantitative trait loci for seed protein and oil contents and seed weight in soybean	Crop Sci 53: 765-774	15	19			26
52	Qi Z, Han X, Hou M, Xin D, Wang Z, Zhu R, Hu Z, Jiang H, Li C, Liu C, Hu G, Chen Q	2011	QTL analysis of soybean oil content under 17 environments	Can J Plant Sci 94: 245-261		20			27
53	Qi Z, Hou M, Han X, Liu C, Jiang H, Xin D, Hu G, Chen Q	2014	Identification of quantitative trait loci (QTLs) for seed protein concentration in soybean and analysis for additive effects and epistatic effects of QTLs under multiple environments	Plant Breed 133: 499-507	16				28
54	Qi Z, Pan J, Han X, Qi H, Xin D, Li W, Mao X, Wang Z, Jiang H, Liu C, Hu Z, Hu G, Zhu R, Chen Q	2016	Identification of major QTLs and epistatic interactions for seed protein concentration in soybean under multiple environments based on a high-density map	Mol Breed 36:55
55	Qi Z-M, Wu Q, Han X, Sun Y-N, Du X-Y, Liu C-Y, Jiang H-W, Hu G-H, Chen Q-S	2011	Soybean oil content QTL mapping and integrating with meta-analysis method for mining genes	Euphytica 179: 499-514
56	Qiu BX, Arelli PR, Sleper DA	1999	RFLP markers associated with soybean cyst nematode resistance and seed composition in a 'Peking' x 'Essex' population	TAG 98: 356-364	17	21			29
57	Ramamurthy RK, Jedlicka J, Graef GL, Waters BM	2014	Identification of new QTLs for seed mineral, cysteine, and methionine concentrations in soybean [Glycine max (L.) Merr.]	Mol Breed 34: 431-445			5		30
58	Reinprecht Y, Pauls KP	2016	Microsomal omega-3 fatty acid desaturase genes in loe linolenic acid soybean line RG10 and validation of major linolenic acid QTL	Front Genet 17: 38		22			31
59	Reinprecht Y, Poysa V, Yu K, Rajcan I, Ablett G, Pauls K	2006	Seed and agronomic QTL in low linolenic acid, lipoxygenase-free soybean (Glycine max (L.) Merrill) germplasm	Genome 49: 1510-1527	18	23		7	32
60	Rossi ME	2011	Adaptation to mega-environments: Introgression of novel alleles for yield using Canadian x Chinese crosses in soybean	Univ. of Guelph MS thesis	19	24			33
61	Rossi ME, Orf JH, Liu L-J, Dong Z, Rajcan I	2013	Genetic basis of soybean adaptation to North American vs. Asian mega-environments in two independent populations from Canadian x Chinese crosses	TAG 126: 1809-1823	20	25			34
62	Sebolt AM, Shoemaker RC, Diers BW	2000	Analysis of a quantitative trait locus allele from wild soybean that increases seed protein concentration in soybean	Crop Sci 40: 1438-1444
63	Shibata M, Takayama K, Ujiie A, Yamada T, Abe J, Kitamura K	2008	Genetic relationship between lipid content and linolenic acid concentration in soybean seeds	Breed Sci 58: 361-366
64	Smallwood CJ	2015	Molecular breeding strategies for improvement of complex traits in soybean	Univ. of Tennessee PhD thesis
65	Specht JE, Chase K, Macrander M, Graef GL, Chung J, Markwell JP, Germann M, Orf JH, Lark KG	2001	Soybean response to water: A QTL analysis of drought tolerance	Crop Sci 41: 493-509	21	26			35
66	Spencer MM, Landau-Ellis D, Meyer EJ, Pantalone VT	2004	Molecular markers associated with linolenic acid in soybean	J Am Oil Chemists Soc 81: 559-562				8	36
67	Stombaugh SK, Orf JH, Jung HG, Chase K, Lark KG, Somers DA	2004	Quantitative trait loci associated with cell wall polysaccharides in soybean seed	Crop Sci 44: 2101-2106
68	Sun Y-K	2011	Identification of soybean seed oil QTLs with little or no impact on seed protein	Univ. of Nebraska MS thesis
69	Tajuddin T, Watanabe S, Yamanaka N, Harada K	2003	Analysis of quantitative trait loci for protein and lipid contents in soybean seeds using recombinant inbred lines	Breed Sci 53: 133-140	22	27			37
70	Vollmann J, Schausberger H, Bistrich H, Lelley T	2002	The presence or absence of the soybean Kunitz trypsin inhibitor as a quantitative trait locus for seed protein content	Plant Breed 121: 272-74
71	Wang J, Chen P, Wang D, Shannon G, Shi A, Zeng A, Orazaly M	2015	Identification of quantitative trait loci for oil content in soybean seed	Crop Sci 55: 23-34		28			38
72	Wang J, Chen P, Wang D, Shannon G, Zeng A, Orazaly M, Wu C	2015	Identification and mapping of stable QTL for protein content in soybean seeds	Mol Breed 35:92	23				39
73	Wang X, Jiang G, Green M, Scott R, Hyten D, Cregan P	2012	Quantitative trait locus analysis of saturated fatty acids in a population of recombinant inbred lines of soybean	Mol Breed 30: 1163-1179		29			40
74	Wang X, Jiang G-L, Green M, Scott RA, Hyten DL, Cregan PB	2014	Quantitative trait locus analysis of unsaturated fatty acids in a recombinant inbred population of soybean	Mol Breed 33: 281-296				9	41
75	Wang X, Jiang G-L, Green M, Scott RA, Song Q, Hyten DL, Cregan PB	2014	Identification and validation of quantitative trait loci for seed yield, oil and protein contents in two recombinant inbred line populations of soybean	MGG 289: 935-949	24	30			42
76	Wang X, Jiang G-L, Song Q, Cregan PB, Scott RA, Zhang J, Yen Y, Brown M	2015	Quantitative trait locus analysis of seed sulfur-containing amino acids in two recombinant inbred line populations of soybean	Euphytica 201: 293-305			6
77	Warrington CV, Abdel-Haleem, Hyten DL, Cregan PB, Orf JH, Killam AS, Bajjalieh N, Li Z, Boerma HR	2015	QTL for seed protein and amino acids in the Benning x Danbaekkong soybean population	TAG 128: 839-850	25		7		43
78	Warrington CV	2015	QTL mapping and optimum resource allocation for enhancing amino acid content in soybean	Univ. of Georgia PhD thesis			8		44
79	Xie D, Han Y, Zeng Y, Chang W, Teng W, Li W	2012	SSR- and SNP-related QTL underlying linolenic acid and other fatty acid contents in soybean seeds across multiple environments	Mol Breed 30: 169-179				10	45
80	Yan L, Deng Y, Song Q, Cregan PB, Chen P, Lei Y, Yang C, Chen Q, Di R, Liu B, Zhang M	2016	Identifying and validating a quantitative trait locus on chromosome 14 underlying stearic acid in a soybean landrace	J Crop Improvement 30: 152-164
81	Yao D, Wang P-W, Zhang J, Liu Z-Z, Guan S-Y, Liu S-Y, Qu J	2012	Inheritance analysis and mapping QTL on fat content trait in soybean	J S China Agri Univ 33: 438-443		31			46
82	Yesudas CR, Bashir R, Geisler MB, Lightfoot DA	2013	Identification of germplasm with stacked QTL underlying seed traits in an inbred soybean population from cultivars Essex and Forrest	Mol Breed 31: 693-703	26	32			47
83	Zhang W-K, Wang Y-J, Luo G-Z, Zhang J-S, He C-Y, Wu X-L, Gai J-Y, Chen S-Y	2004	QTL mapping of ten agronomic traits on the soybean (Glycine max L. Merr) genetic map and their association with EST markers	TAG 108: 1131-1139	27	33			48
84	Zhang YH, Liu MF, He JB, Wang YF, Xing GN, Li Y, Yang SP, Zhao YJ, Gai JY	2015	Marker-assisted breeding for transgressive seed protein content in soybean [Glycine max (L.) Merr.]	TAG 128: 1061-1072

## Sheet: Table S5
Table S5. Detailed information of candidate genes from each meta-QTL (< 50 candidate genes) obtained from SoyBase (http://soybase.org) and Phytozome v12.0 (http://www.phytozome.net).
* Meta-QTLs which were only detected when QTL possessing a LOD score below 2.0 were included for meta-analysis.
Chr	Meta-QTL	Gene Name	Start	Stop	Best Arabidopsis TAIR10 hit		Pfam		PANTHER		KOG Cluster
5	mPO5-1		2295488	2748936
		Glyma.05g026700	2299496	2299782
		Glyma.05g026800	2301052	2303249	AT1G74680.1	Exostosin family protein	PF03016	Exostosin family	PTHR11062	EXOSTOSIN (HEPARAN SULFATE GLYCOSYLTRANSFERASE)-RELATED	KOG1021	Acetylglucosaminyltransferase EXT1/exostosin 1
		Glyma.05g026900	2318239	2319343	AT3G28917.1	mini zinc finger 2	PF04770	ZF-HD protein dimerisation region
		Glyma.05g027000	2337931	2339846	AT3G47600.1	myb domain protein 94	PF00249	Myb-like DNA-binding domain	PTHR10641	MYB-LIKE DNA-BINDING PROTEIN MYB
		Glyma.05g027100	2353711	2358750	AT1G74640.1	alpha/beta-Hydrolases superfamily protein
		Glyma.05g027200	2360193	2360423
		Glyma.05g027300	2366700	2370430	AT1G18800.1	NAP1-related protein 2	PF00956	Nucleosome assembly protein (NAP)	PTHR11875	TESTIS-SPECIFIC Y-ENCODED PROTEIN	KOG1508	DNA replication factor/protein phosphatase inhibitor SET/SPR-2
		Glyma.05g027400	2388743	2390840	AT3G47620.1	TEOSINTE BRANCHED, cycloidea and PCF (TCP) 14	PF03634	TCP family transcription factor	PTHR11584	SERINE/THREONINE PROTEIN KINASE
		Glyma.05g027500	2397964	2400364
		Glyma.05g027600	2404162	2406884	AT3G47640.1	basic helix-loop-helix (bHLH) DNA-binding superfamily protein
		Glyma.05g027700	2407932	2410190	AT1G74520.1	HVA22 homologue A	PF03134	TB2/DP1, HVA22 family	PTHR12300	HVA22-LIKE PROTEINS	KOG1725	Protein involved in membrane traffic (YOP1/TB2/DP1/HVA22 family)
		Glyma.05g027800	2411318	2416226	AT5G15550.1	Transducin/WD40 repeat-like superfamily protein	PF00400	WD domain, G-beta repeat	PTHR19855	WD40 REPEAT PROTEIN 12, 37, RIBOSOME BIOGENESIS PROTEIN WDR12	KOG0313	Microtubule binding protein YTM1 (contains WD40 repeats)
							PF08154	NLE (NUC135) domain
		Glyma.05g027900	2414587	2414992
		Glyma.05g028000	2420302	2421928	AT5G39850.1	Ribosomal protein S4	PF01479	S4 domain	PTHR11831	30S 40S RIBOSOMAL PROTEIN
							PF00163	Ribosomal protein S4/S9 N-terminal domain
		Glyma.05g028100	2422999	2424434
		Glyma.05g028200	2427857	2430533	AT2G02870.1	Galactose oxidase/kelch repeat superfamily protein	PF01344	Kelch motif	PTHR24413	FAMILY NOT NAMED
		Glyma.05g028300	2439316	2444044	AT2G02800.1	protein kinase 2B	PF07714	Protein tyrosine kinase	PTHR24420	LEUCINE-RICH REPEAT RECEPTOR-LIKE PROTEIN KINASE	KOG1187	Serine/threonine protein kinase
		Glyma.05g028400	2444345	2448119	AT3G47800.1	Galactose mutarotase-like superfamily protein	PF01263	Aldose 1-epimerase	PTHR10091	ALDOSE-1-EPIMERASE
		Glyma.05g028500	2449777	2459772	AT3G47780.1	ABC2 homolog 6	PF00005	ABC transporter	PTHR19229	ATP-BINDING CASSETTE TRANSPORTER SUBFAMILY A (ABCA)	KOG0059	Lipid exporter ABCA1 and related proteins, ABC superfamily
		Glyma.05g028600	2460516	2468105	AT1G74690.1	IQ-domain 31	PF00612	IQ calmodulin-binding motif	PTHR13140	MYOSIN
		Glyma.05g028700	2471487	2474585	AT5G62550.1
		Glyma.05g028800	2476686	2482768	AT2G02760.1	ubiquiting-conjugating enzyme 2	PF00179	Ubiquitin-conjugating enzyme	PTHR24067	UBIQUITIN-CONJUGATING ENZYME E2	KOG0419	Ubiquitin-protein ligase
		Glyma.05g028900	2480622	2481716			PF03372	Endonuclease/Exonuclease/phosphatase family	PTHR23227	BUCENTAUR RELATED
		Glyma.05g029000	2486734	2493321	AT5G15130.1	WRKY DNA-binding protein 72	PF03106	WRKY DNA -binding domain
		Glyma.05g029100	2501803	2508656	AT5G62530.1	aldehyde dehydrogenase 12A1	PF00171	Aldehyde dehydrogenase family	PTHR11699	ALDEHYDE DEHYDROGENASE-RELATED
		Glyma.05g029200	2510682	2517754	AT5G62530.1	aldehyde dehydrogenase 12A1	PF00171	Aldehyde dehydrogenase family	PTHR11699	ALDEHYDE DEHYDROGENASE-RELATED
		Glyma.05g029300	2520485	2523507	AT1G18850.1
		Glyma.05g029400	2525505	2533510	AT5G62760.3	P-loop containing nucleoside triphosphate hydrolases superfamily protein			PTHR13413	YLP MOTIF CONTAINING PROTEIN (NUCLEAR PROTEIN ZAP)
		Glyma.05g029500	2535189	2537245	AT2G27140.1	HSP20-like chaperones superfamily protein	PF00011	Hsp20/alpha crystallin family	PTHR11527	SMALL HEAT-SHOCK PROTEIN (HSP20) FAMILY
		Glyma.05g029600	2539243	2542869	AT1G74720.1	C2 calcium/lipid-binding plant phosphoribosyltransferase family protein	PF00168	C2 domain	PTHR10024	SYNAPTOTAGMIN-7
							PF08372	Plant phosphoribosyltransferase C-terminal
		Glyma.05g029700	2547452	2549487	AT3G01280.1	voltage dependent anion channel 1	PF01459	Eukaryotic porin	PTHR11743	VOLTAGE-DEPENDENT ANION-SELECTIVE CHANNEL
		Glyma.05g029800	2549902	2554036	AT5G62740.1	SPFH/Band 7/PHB domain-containing membrane-associated protein family	PF01145	SPFH domain / Band 7 family	PTHR10264	BAND 7 PROTEIN-RELATED, HYPERSENSITIVE-INDUCED RESPONSE PROTEIN 1-RELATED
		Glyma.05g029900	2565716	2569741	AT1G69850.1	nitrate transporter 1:2	PF00854	POT family	PTHR11654	OLIGOPEPTIDE TRANSPORTER-RELATED, NITRATE TRANSPORTER 1.2
		Glyma.05g030000	2581123	2583418	AT3G01470.1	homeobox 1	PF02183	Homeobox associated leucine zipper	PTHR24326	FAMILY NOT NAMED
							PF00046	Homeobox domain
		Glyma.05g030100	2591656	2599152	AT5G62710.1	Leucine-rich repeat protein kinase family protein	PF04982	HPP family	PTHR24420	LEUCINE-RICH REPEAT RECEPTOR-LIKE PROTEIN KINASE	KOG1187	Serine/threonine protein kinase
							PF00069	Protein kinase domain
							PF00560	Leucine Rich Repeat
							PF08263	Leucine rich repeat N-terminal domain
		Glyma.05g030200	2592861	2593178	AT3G47980.1	Integral membrane HPP family protein
		Glyma.05g030300	2603033	2605522	AT5G28470.1	Major facilitator superfamily protein	PF00854	POT family	PTHR11654	OLIGOPEPTIDE TRANSPORTER-RELATED	KOG1237	H+/oligopeptide symporter
		Glyma.05g030400	2609893	2613480	AT5G62680.1	Major facilitator superfamily protein	PF00854	POT family	PTHR11654	NITRATE TRANSPORTER 1.6-RELATED, OLIGOPEPTIDE TRANSPORTER-RELATED	KOG1237	H+/oligopeptide symporter
		Glyma.05g030500	2615166	2618849	AT5G62680.1	Major facilitator superfamily protein	PF00854	POT family	PTHR11654	NITRATE TRANSPORTER 1.6-RELATED, OLIGOPEPTIDE TRANSPORTER-RELATED	KOG1237	H+/oligopeptide symporter
		Glyma.05g030600	2626715	2629668	AT5G62680.1	Major facilitator superfamily protein	PF00854	POT family	PTHR11654	NITRATE TRANSPORTER 1.6-RELATED, OLIGOPEPTIDE TRANSPORTER-RELATED	KOG1237	H+/oligopeptide symporter
		Glyma.05g030700	2656251	2642721	AT5G62670.1	H(+)-ATPase 11	PF00702	haloacid dehalogenase-like hydrolase	PTHR24093	FAMILY NOT NAMED	KOG0205	Plasma membrane H+-transporting ATPase
							PF00690	Cation transporter/ATPase, N-terminus
		Glyma.05g030800	2667061	2671075	AT1G74740.1	calcium-dependent protein kinase 30	PF00069	Protein kinase domain	PTHR24349	SERINE/THREONINE-PROTEIN KINASE
							PF00036	EF hand
		Glyma.05g030900	2678918	2682880	AT1G74750.1	Pentatricopeptide repeat (PPR) superfamily protein	PF01535	PPR repeat	PTHR24015	FAMILY NOT NAMED
							PF01713	Smr domain
		Glyma.05g031000	2689614	2699278	AT3G47890.1	Ubiquitin carboxyl-terminal hydrolase-related protein	PF04780	Protein of unknown function (DUF629)	PTHR22975	UBIQUITIN SPECIFIC PROTEINASE
							PF00443	Ubiquitin carboxyl-terminal hydrolase
							PF04781	Protein of unknown function (DUF629)
		Glyma.05g031100	2705628	2711940	AT5G62640.1	proline-rich family protein	PF09429	WW domain binding protein 11	PTHR13361	WW DOMAIN-BINDING PROTEIN 11
		Glyma.05g031200	2712680	2715373	AT1G74790.1	catalytics	PF07995	Glucose / Sorbosone dehydrogenase	PTHR19328	HIPL1 PROTEIN-RELATED, PQQ OXIDOREDUCTASE-RELATED
		Glyma.05g031300	2720956	2729817	AT1G18950.1	DDT domain superfamily
		Glyma.05g031400	2733265	2735493	AT5G40010.1	AAA-ATPase 1	PF00004	ATPase family associated with various cellular activities (AAA)	PTHR23070	BCS1 AAA-TYPE ATPASE
		Glyma.05g031500	2742497	2744586	AT4G15770.1	RNA binding	PF03657	Uncharacterised protein family (UPF0113)	PTHR23415	CYCLIN-DEPENDENT KINASES REGULATORY SUBUNIT/60S RIBOSOME SUBUNIT BIOGENESIS PROTEIN NIP7
	mPO5-5		39622009	39819839
		Glyma.05g215700	39631374	39632117	AT5G41810.1
		Glyma.05g215800	39638035	39636108	AT1G64355.1		PF12159	Protein of unknown function (DUF3593)
		Glyma.05g215900	39636109	39638136	AT4G23810.1	WRKY family transcription factor	PF03106	WRKY DNA -binding domain
		Glyma.05g216000	39643274	39644174
		Glyma.05g216100	39646634	39647773
		Glyma.05g216200	39648138	39650560	AT5G41850.1	alpha/beta-Hydrolases superfamily protein	PF01738	Dienelactone hydrolase family	PTHR13136	TESTIS DEVELOPMENT PROTEIN PRTD
		Glyma.05g216300	39653906	39654935	AT4G30020.1	PA-domain containing subtilase family protein	PF05922	Peptidase inhibitor I9
		Glyma.05g216400	39673239	39678762	AT1G64390.1	glycosyl hydrolase 9C2	PF09478	Carbohydrate binding domain CBM49	PTHR22298	ENDO-1,4-BETA-GLUCANASE
							PF00759	Glycosyl hydrolase family 9
		Glyma.05g216500	39681205	39685555	AT4G23840.1	Leucine-rich repeat (LRR) family protein			PTHR23125	F-BOX/LEUCINE RICH REPEAT PROTEIN
		Glyma.05g216600	39686415	39694722	AT4G23850.1	AMP-dependent synthetase and ligase family protein
		Glyma.05g216700	39696647	39699812	AT4G23900.1	Nucleoside diphosphate kinase family protein
		Glyma.05g216800	39701247	39705840	AT4G23895.3	Pleckstrin homology (PH) domain-containing protein	PF00169	PH domain
		Glyma.05g216900	39713295	39713925	AT4G23880.1
		Glyma.05g217000	39719507	39722324	AT5G53110.1	RING/U-box superfamily protein	PF00097	Zinc finger, C3HC4 type (RING finger)	PTHR22764	RING FINGER DOMAIN-CONTAINING
		Glyma.05g217100	39735139	39739763	AT4G10960.1	UDP-D-glucose/UDP-D-galactose 4-epimerase 5
		Glyma.05g217200	39740133	39740528	AT4G23880.1
		Glyma.05g217300	39744360	39750943	AT5G42080.1	dynamin-like protein	PF00350	Dynamin family	PTHR11566	DYNAMIN-LIKE 120 KDA PROTEIN, MITOCHONDRIAL
							PF01031	Dynamin central region
							PF02212	Dynamin GTPase effector domain
		Glyma.05g217400	39752430	39754981	AT4G10955.1	alpha/beta-Hydrolases superfamily protein	PF01764	Lipase (class 3)
		Glyma.05g217500	39757555	39758761	AT1G64450.1	Glycine-rich protein family	PF03168	Late embryogenesis abundant protein
		Glyma.05g217600	39762157	39765360	AT2G46500.1	phosphoinositide 4-kinase gamma 4
		Glyma.05g217700	39770220	39774659	AT5G24270.1	Calcium-binding EF-hand family protein			PTHR23056	CALCINEURIN B HOMOLOGOUS PROTEIN 1
		Glyma.05g217800	39780508	39790889	AT4G10930.1		PF00628	PHD-finger
		Glyma.05g217900	39797657	39801453	AT4G10925.1	Nuclear transport factor 2 (NTF2) family protein
		Glyma.05g218000	39801851	39804053	AT5G42070.1
		Glyma.05g218100	39807065	39809297	AT4G10920.1	transcriptional coactivator p15 (PC4) family protein (KELP)	PF08766	DEK C terminal domain	PTHR13215	RNA POLYMERASE II TRANSCRIPTIONAL COACTIVATOR
							PF02229	Transcriptional Coactivator p15 (PC4)
		Glyma.05g218200	39810698	39812567	AT1G10350.1	DNAJ heat shock family protein	PF01556	DnaJ C terminal domain	PTHR24077
		Glyma.05g218300	39815332	39816619	AT3G61920.1
6	mPO6-3		6712097	6919465
		Glyma.06g086800	6719974	6725241	AT2G25790.1	Leucine-rich receptor-like protein kinase family protein	PF07714	Protein tyrosine kinase	PTHR24420	LEUCINE-RICH REPEAT RECEPTOR-LIKE PROTEIN KINASE
							PF00560	Leucine Rich Repeat
							PF08263	Leucine rich repeat N-terminal domain
		Glyma.06g086900	6734026	6734583	AT2G25780.1	Protein of unknown function (DUF1677)	PF07911	Protein of unknown function (DUF1677)
		Glyma.06g087000	6739567	6740007	AT5G25840.1	Protein of unknown function (DUF1677)	PF07911	Protein of unknown function (DUF1677)
		Glyma.06g087100	6750974	6754953	AT5G11650.1	alpha/beta-Hydrolases superfamily protein	PF12146	Putative lysophospholipase	PTHR11614	ESTERASE/LIPASE/THIOESTERASE FAMILY PROTEIN
		Glyma.06g087200	6755165	6756386	AT4G32870.1	Polyketide cyclase/dehydrase and lipid transport superfamily protein	PF10604	Polyketide cyclase / dehydrase and lipid transport
		Glyma.06g087300	6757530	6759274	AT4G32870.1	Polyketide cyclase/dehydrase and lipid transport superfamily protein	PF10604	Polyketide cyclase / dehydrase and lipid transport
		Glyma.06g087400	6762732	6763608	AT4G32860.1
		Glyma.06g087500	6768562	6774302	AT2G25760.1	Protein kinase family protein	PF00069	Protein kinase domain	PTHR11909	CASEIN KINASE I ISOFORM ALPHA
		Glyma.06g087600	6773988	6774497
		Glyma.06g087700	6776113	6780591	AT1G15215.2
		Glyma.06g087800	6788436	6793747	AT5G25880.1	NADP-malic enzyme 3	PF00390	Malic enzyme, N-terminal domain	PTHR23406	NAD-DEPENDENT MALIC ENZYME, MITOCHONDRIAL
							PF03949	Malic enzyme, NAD binding domain
		Glyma.06g087900	6794364	6798477	AT2G25740.1	ATP-dependent protease La (LON) domain protein	PF02190	ATP-dependent protease La (LON) domain	PTHR14255	ATP-DEPENDENT PROTEASE (CEREBLON)
		Glyma.06g088000	6800225	6807793	AT2G25840.2	Nucleotidylyl transferase superfamily protein	PF00579	tRNA synthetases class I (W and Y)	PTHR10055	TRYPTOPHANYL-TRNA SYNTHETASE
		Glyma.06g088100	6810889	6814220	AT3G16360.2	HPT phosphotransmitter 4	PF01627	Hpt domain	KOG4747	Two-component phosphorelay intermediate involved in MAP kinase cascade regulation
		Glyma.06g088200	6824021	6828704	AT1G58360.1	amino acid permease 1	PF01490	Transmembrane amino acid transporter protein	PTHR22950	AMINO ACID TRANSPORTER
		Glyma.06g088300	6838983	6846287	AT1G10010.1	amino acid permease 8	PF01490	Transmembrane amino acid transporter protein	PTHR22950	AMINO ACID TRANSPORTER
		Glyma.06g088400	6851664	6857631	AT5G25930.1	Protein kinase family protein with leucine-rich repeat domain	PF00069	Protein kinase domain	PTHR24420	LEUCINE-RICH REPEAT RECEPTOR-LIKE PROTEIN KINASE)	KOG1187	Serine/threonine protein kinase
							PF00560	Leucine Rich Repeat
							PF08263	Leucine rich repeat N-terminal domain
		Glyma.06g088500	6855021	6861380	AT4G32850.5	nuclear poly(a) polymerase	PF04926	Poly(A) polymerase predicted RNA binding domain	PTHR10682	POLY(A) POLYMERASE
							PF01909	Nucleotidyltransferase domain
							PF04928	Poly(A) polymerase central domain
		Glyma.06g088600	6865939	6873001	AT4G26270.1	phosphofructokinase 3	PF00365	Phosphofructokinase	PTHR13697	PHOSPHOFRUCTOKINASE
		Glyma.06g088700	6875252	6876383	AT4G32830.1	ataurora1	PF00069	Protein kinase domain	PTHR24350	SERINE/THREONINE-PROTEIN KINASE IAL-RELATED
		Glyma.06g088800	6878707	6881320	AT4G32830.1	ataurora1	PF00069	Protein kinase domain	PTHR24350	SERINE/THREONINE-PROTEIN KINASE IAL-RELATED
		Glyma.06g088900	6886922	6898618	AT4G32820.1	Tetratricopeptide repeat (TPR)-like superfamily protein			PTHR15502	CALCINEURIN-BINDING PROTEIN CABIN-1
		Glyma.06g089000	6899803	6914341	AT5G11700.2
15	mPO15-1*		2127717	2517428
		Glyma.15g026400	2130531	2134563	AT1G55020.1	lipoxygenase 1	PF00305	Lipoxygenase	PTHR11771	LIPOXYGENASE
		Glyma.15g026500	2142191	2147489	AT1G55020.1	lipoxygenase 1	PF00305	Lipoxygenase	PTHR11771	LIPOXYGENASE
		Glyma.15g026600	2153664	2155018	AT1G72750.1	translocase inner membrane subunit 23-2	PF02466	Tim17/Tim22/Tim23/Pmp24 family	PTHR15371	TIM23
		Glyma.15g026700	2156473	2157117	AT2G28950.1	expansin A6	PF01357	Pollen allergen
							PF03330	Rare lipoprotein A (RlpA)-like double-psi beta-barrel
		Glyma.15g026800	2158449	2163800	AT5G12000.1	Protein kinase protein with adenine nucleotide alpha hydrolases-like domain	PF00069	Protein kinase domain	PTHR24420	LEUCINE-RICH REPEAT RECEPTOR-LIKE PROTEIN KINASE
		Glyma.15g026900	2169228	2171606	AT1G72790.1	hydroxyproline-rich glycoprotein family protein
		Glyma.15g027000	2171688	2174398	AT4G29840.1	Pyridoxal-5\'-phosphate-dependent enzyme family protein	PF00291	Pyridoxal-phosphate dependent enzyme	PTHR10314	SER/THR DEHYDRATASE, TRP SYNTHASE	KOG01733	threonine synthase
		Glyma.15g027100	2177956	2179285	AT1G80290.2	Nucleotide-diphospho-sugar transferases superfamily protein	PF09258	Glycosyl transferase family 64 domain	PTHR11062	EXOSTOSIN (HEPARAN SULFATE GLYCOSYLTRANSFERASE)-RELATED
		Glyma.15g027200	2185017	2186762	AT1G72820.1	Mitochondrial substrate carrier family protein	PF00153	Mitochondrial carrier protein	PTHR24089	FAMILY NOT NAMED	KOG0765	Predicted mitochondrial carrier protein
		Glyma.15g027300	2190917	2196029	AT5G20510.1	alfin-like 5	PF00628	PHD-finger	PTHR23123	PHD/F-BOX CONTAINING PROTEIN
		Glyma.15g027400	2196962	2200443	AT1G72830.1	nuclear factor Y, subunit A3	PF02045	CCAAT-binding transcription factor (CBF-B/NF-YA) subunit B	PTHR12632	TRANSCRIPTION FACTOR NF-Y ALPHA-RELATED
		Glyma.15g027500	2203883	2211965	AT3G14010.1	CTC-interacting domain 4	PF07145	Ataxin-2 C-terminal region	PTHR12854	ATAXIN 2-RELATED	KOG2375	Protein interacting with poly(A)-binding protein
							PF06741	LsmAD domain
		Glyma.15g027600	2213895	2214819
		Glyma.15g027700	2215164	2221227	AT2G30710.1	Ypt/Rab-GAP domain of gyp1p superfamily protein	PF00566	Rab-GTPase-TBC domain	PTHR22957	TBC1 DOMAIN FAMILY MEMBER GTPASE-ACTIVATING PROTEIN
		Glyma.15g027800	2223130	2226328	AT3G07560.1	peroxin 13
		Glyma.15g027900	2228855	2237078	AT2G43500.1	Plant regulator RWP-RK family protein	PF00564	PB1 domain
							PF02042	RWP-RK domain
		Glyma.15g028000	2245970	2253351	AT2G43490.4	Ypt/Rab-GAP domain of gyp1p superfamily protein	PF00566	Rab-GTPase-TBC domain	PTHR22957	TBC1 DOMAIN FAMILY MEMBER GTPASE-ACTIVATING PROTEIN
		Glyma.15g028100	2253483	2255400
		Glyma.15g028200	2254166	2256553	AT2G43480.1	Peroxidase superfamily protein	PF00141	Peroxidase
		Glyma.15g028300	2261513	2267739	AT3G07565.1	Protein of unknown function (DUF3755)	PF12579	Protein of unknown function (DUF3755)	PTHR14000	FAMILY NOT NAMED
		Glyma.15g028400	2271656	2276719	AT5G67550.1
		Glyma.15g028500	2277205	2282544	AT2G43465.1	RNA-binding ASCH domain protein	PF04266	ASCH domain
		Glyma.15g028600	2288636	2290699	AT4G37650.1	GRAS family transcription factor	PF03514	GRAS family
		Glyma.15g028700	2296873	2298453	AT3G59540.1	Ribosomal L38e protein family	PF01781	Ribosomal L38e protein family	PTHR10965	60S RIBOSOMAL PROTEIN L38
		Glyma.15g028800	2312027	2317586	AT1G08760.1	Plant protein of unknown function (DUF936)	PF06075	Plant protein of unknown function (DUF936)
		Glyma.15g028900	2325622	2329211	AT1G06130.2	glyoxalase 2-4	PF00753	Metallo-beta-lactamase superfamily	PTHR11935	BETA LACTAMASE DOMAIN
		Glyma.15g029000	2333108	2346608	AT2G43410.2	RNA binding	PF00076	RNA recognition motif. (a.k.a. RRM, RBD, or RNP domain)	PTHR23189	RNA RECOGNITION MOTIF-CONTAINING
		Glyma.15g029100	2349879	2354936	AT1G06070.1	Basic-leucine zipper (bZIP) transcription factor family protein	PF00170	bZIP transcription factor	PTHR22952	CAMP-RESPONSE ELEMENT BINDING PROTEIN-RELATED
		Glyma.15g029200	2356317	2366181	AT2G43400.1	electron-transfer flavoprotein:ubiquinone oxidoreductase	PF05187	Electron transfer flavoprotein-ubiquinone oxidoreductase	PTHR10617	ELECTRON TRANSFER FLAVOPROTEIN-UBIQUINONE OXIDOREDUCTASE
		Glyma.15g029300	2366688	2369189	AT3G59530.1	Calcium-dependent phosphotriesterase superfamily protein	PF03088	Strictosidine synthase	PTHR10426	STRICTOSIDINE SYNTHASE-RELATED
		Glyma.15g029400	2372709	2373764	AT1G06050.1	Protein of unknown function (DUF1336)	PF07059	Protein of unknown function (DUF1336)
		Glyma.15g029500	2377565	2381868	AT1G06040.1	B-box zinc finger family protein	PF00643	B-box zinc finger
		Glyma.15g029600	2382928	2384054	AT3G59510.1	Leucine-rich repeat (LRR) family protein	PF00561	Leucine Rich Repeat	PTHR24420	LEUCINE-RICH REPEAT RECEPTOR-LIKE PROTEIN KINASE
		Glyma.15g029700	2384937	2387499	AT3G59490.2
		Glyma.15g029800	2387957	2391720	AT3G59480.1	pfkB-like carbohydrate kinase family protein	PF00294	pfkB family carbohydrate kinase	PTHR10584	SUGAR KINASE		Fructokinase
		Glyma.15g029900	2398231	2401557	AT3G59470.1	Far-red impaired responsive (FAR1) family protein	PF03101	FAR1 DNA-binding domain
		Glyma.15g030000	2402697	2405402	AT3G59420.1	crinkly4	PF07714	Protein tyrosine kinase	PTHR24420	LEUCINE-RICH REPEAT RECEPTOR-LIKE PROTEIN KINASE
		Glyma.15g030100	2420032	2426219	AT2G43290.1	Calcium-binding EF-hand family protein	PF00036	EF hand	PTHR10891	EF-HAND CALCIUM-BINDING DOMAIN CONTAINING PROTEIN	KOG0027	Calmodulin and related proteins (EF-Hand superfamily)
		Glyma.15g030200	2422248	2426481	AT3G07500.1	Far-red impaired responsive (FAR1) family protein	PF03101	FAR1 DNA-binding domain
		Glyma.15g030300	2426896	2428267	AT2G43310.1	Ribosomal L18p/L5e family protein
		Glyma.15g030400	2432433	2444370	AT1G05960.1	ARM repeat superfamily protein			PTHR12444	UNCHARACTERIZED	KOG1877	Putative transmembrane protein cmp44E
		Glyma.15g030500	2445870	2457855	AT1G05950.1
		Glyma.15g030600	2458229	2458728
		Glyma.15g030700	2461618	2464643	AT3G59380.1	farnesyltransferase A	PF01239	Protein prenyltransferase alpha subunit repeat	PTHR11129	PROTEIN FARNESYLTRANSFERASE/GERANYLGERANYLTRANSFERASE TYPE-1 SUBUNIT ALPHA
		Glyma.15g030800	2466762	2470597	AT2G43320.1	S-adenosyl-L-methionine-dependent methyltransferases superfamily protein			PTHR21095	UNCHARACTERIZED	KOG2920	Predicted methyltransferase
		Glyma.15g030900	2475140	2481564	AT1G05894.1
		Glyma.15g031000	2485536	2485730
		Glyma.15g031100	2487422	2494223	AT2G31510.1	IBR domain-containing protein	PF01485	IBR domain	PTHR11685	E3 UBIQUITIN-PROTEIN LIGASE ARIH1)
		Glyma.15g031200	2500919	2503023	AT3G57930.1
	mPO15-2*		3846538	3964389
		Glyma.15g048800	3852038	3855379	AT2G01080.1	Late embryogenesis abundant (LEA) hydroxyproline-rich glycoprotein family	PF03168	Late embryogenesis abundant protein
		Glyma.15g048900	3856517	3859007	AT4G14110.1	COP9 signalosome, subunit CSN8	PF10075	COP9 signalosome, subunit CSN8	PTHR13339	COP9 SIGNALOSOME COMPLEX SUBUNIT 8
		Glyma.15g049000	3866108	3867740	AT5G44080.1	Basic-leucine zipper (bZIP) transcription factor family protein	PF00170	bZIP transcription factor	PTHR22952	CAMP-RESPONSE ELEMENT BINDING PROTEIN-RELATED
		Glyma.15g049100	3869436	3870986	AT3G26040.1	HXXXD-type acyl-transferase family protein	PF02458	Transferase family
		Glyma.15g049200	3874867	3876757	AT5G13170.1	senescence-associated gene 29	PF03083	Sugar efflux transporter for intercellular exchange	PTHR10791	RAG1-ACTIVATING PROTEIN 1
		Glyma.15g049300	3887062	3893637	AT1G09980.1	Putative serine esterase family protein	PF05057	Putative serine esterase (DUF676)	PTHR12482	UNCHARACTERIZED
							PF12394	Protein of unknown function (DUF3657)
		Glyma.15g049400	3893769	3896616
		Glyma.15g049500	3899625	3904237	AT1G25280.1	tubby like protein 10	PF01167	Tub family	PTHR16517	PROTEIN KING TUBBY
							PF00646	F-box domain
		Glyma.15g049600	3912079	3912820	AT1G25275.3
		Glyma.15g049700	3916210	3918569	AT1G68170.1	nodulin MtN21 /EamA-like transporter family protein	PF00892	EamA-like transporter family
		Glyma.15g049800	3927846	3933656	AT1G68170.1	nodulin MtN21 /EamA-like transporter family protein	PF00892	EamA-like transporter family
		Glyma.15g049900	3943088	3946606	AT1G68170.1	nodulin MtN21 /EamA-like transporter family protein	PF00892	EamA-like transporter family
		Glyma.15g050000	3953987	3955206
		Glyma.15g050100	3958743	3960926	AT1G43670.1	Inositol monophosphatase family protein	PF00316	Fructose-1-6-bisphosphatase	PTHR11556	FRUCTOSE-1,6-BISPHOSPHATASE-RELATED
	mPO15-5*		11651285	11818830
		Glyma.15g142500	11655353	11656913	AT4G16260.1	Glycosyl hydrolase superfamily protein	PF00332	Glycosyl hydrolases family 17	PTHR16631	FAMILY NOT NAMED
		Glyma.15g142600	11667437	11694054	AT5G49430.1	WD40/YVTN repeat-like-containing domain,Bromodomain	PF00400	WD domain, G-beta repeat	PTHR16266	WD REPEAT DOMAIN 9
							PF00439	Bromodomain
		Glyma.15g142700	11697903	11700444	AT3G16980.1	RNA polymerases M/15 Kd subunit	PF02150	RNA polymerases M/15 Kd subunit	PTHR11239	DNA-DIRECTED RNA POLYMERASE
							PF01096	Transcription factor S-II (TFIIS)
		Glyma.15g142800	11706260	11707300
		Glyma.15g142900	11710298	11713158	AT4G16160.2	Mitochondrial import inner membrane translocase subunit Tim17/Tim22/Tim23 family protein	PF02466	Tim17/Tim22/Tim23/Pmp24 family
		Glyma.15g143000	11714847	11737351	AT3G06670.1	binding	PF04802	Component of IIS longevity pathway SMK-1	PTHR23318	ATP SYNTHASE GAMMA-RELATED	KOG2175	Protein predicted to be involved in carbohydrate metabolism
		Glyma.15g143100	11744760	11750567	AT3G16950.2	lipoamide dehydrogenase 1	PF07992	Pyridine nucleotide-disulphide oxidoreductase	PTHR22912	DISULFIDE OXIDOREDUCTASE
							PF00070	Pyridine nucleotide-disulphide oxidoreductase
							PF02852	Pyridine nucleotide-disulphide oxidoreductase, dimerisation domain
		Glyma.15g143200	11754215	11756237	AT3G06680.1	Ribosomal L29e protein family	PF01779	Ribosomal L29e protein family	PTHR12884	60S RIBOSOMAL PROTEIN L29
		Glyma.15g143300	11757109	11759408	AT4G02080.1	secretion-associated RAS super family 2	PF00025	ADP-ribosylation factor family	PTHR11711	ADP RIBOSYLATION FACTOR-RELATED	KOG0077	Vesicle coat complex COPII, GTPase subunit SAR1
		Glyma.15g143400	11764978	11774953	AT4G16150.1	calmodulin binding,transcription regulators	PF03859	CG-1 domain	PTHR23335	CALMODULIN-BINDING TRANSCRIPTION ACTIVATOR (CAMTA)
							PF00023	Ankyrin repeat
							PF00612	IQ calmodulin-binding motif
							PF01833	IPT/TIG domain
		Glyma.15g143500	11781515	11782413
		Glyma.15g143600	11790380	11793024	AT3G16920.1	chitinase-like protein 2	PF00182	Chitinase class I	PTHR22595	CHITINASE-RELATED
20	mP20-2		2615668	2946641
	mPCM20-2	Glyma.20g024200	2636776	2638588			PF02451	Nodulin
		Glyma.20g024300	2640491	2641462	AT2G35540.1	DNAJ heat shock N-terminal domain-containing protein	PF00226	DnaJ domain
		Glyma.20g024400	2643433	2648990	AT4G26370.1	antitermination NusB domain-containing protein	PF01029	NusB family
		Glyma.20g024500	2662431	2670894	AT5G56360.1	calmodulin-binding protein	PF07915	Glucosidase II beta subunit-like protein	PTHR12630	GLUCOSIDASE 2 SUBUNIT BETA, N-LINKED OLIGOSACCHARIDE PROCESSING
		Glyma.20g024600	2667069	2667323
		Glyma.20g024700	2672677	2677693	AT1G52520.1	FAR1-related sequence 6	PF03101	FAR1 DNA-binding domain
							PF04434	SWIM zinc finger
							PF10551	MULE transposase domain
		Glyma.20g024800	2679571	2683022	AT5G56350.1	Pyruvate kinase family protein	PF02887	Pyruvate kinase, alpha/beta domain	PTHR11817	PYRUVATE KINASE
							PF00224	Pyruvate kinase, barrel domain
		Glyma.20g024900	2684571	2696591	AT1G55535.1
		Glyma.20g025000	2704203	2710689	AT4G26410.1	Uncharacterised conserved protein UCP022280
		Glyma.20g025100	2714404	2724177	AT2G32080.2	purin-rich alpha 1	PF04845	PurA ssDNA and RNA-binding protein	PTHR12611	PUR-TRANSCRIPTIONAL ACTIVATOR
		Glyma.20g025200	2743092	2745282	AT1G55570.1	SKU5 similar 12	PF00394, 07731, 07732	Multicopper oxidase	PTHR11709	MULTI-COPPER OXIDASE
		Glyma.20g025300	2752610	2752939
		Glyma.20g025400	2768770	2781380	AT2G03667.1	Asparagine synthase family protein	PF00733	Asparagine synthase	PTHR11772	ASPARAGINE SYNTHETASE
		Glyma.20g025500	2788607	2793211	AT3G25150.1	Nuclear transport factor 2 (NTF2) family protein with RNA binding (RRM-RBD-RNP motifs) domain	PF00076	RNA recognition motif. (a.k.a. RRM, RBD, or RNP domain)	PTHR10693	RAS GTPASE-ACTIVATING PROTEIN-BINDING PROTEIN
							PF02136	Nuclear transport factor 2 (NTF2) domain
		Glyma.20g025600	2794263	2797927	AT2G03510.1	SPFH/Band 7/PHB domain-containing membrane-associated protein family	PF01145	SPFH domain / Band 7 family	PTHR15351	FAMILY NOT NAMED
		Glyma.20g025700	2813089	2825575	AT1G13820.1	alpha/beta-Hydrolases superfamily protein	PF00561	alpha/beta hydrolase fold	PTHR10992	ALPHA/BETA HYDROLASE FOLD-CONTAINING PROTEIN	KOG1454	Predicted hydrolase/acyltransferase (alpha/beta hydrolase superfamily)
		Glyma.20g025800	2828301	2830849	AT1G18650.1	plasmodesmata callose-binding protein 3	PF07983	X8 domain	PTHR16631	FAMILY NOT NAMED
		Glyma.20g025900	2845106	2852380	AT1G26480.1	general regulatory factor 12	PF00244	14-3-3 protein	PTHR18860	14-3-3 protein
		Glyma.20g026000	2856949	2863351	AT1G13860.1	QUASIMODO2 LIKE 1	PF03141	Putative S-adenosyl-L-methionine-dependent methyltransferase	PTHR10108	METHYLTRANSFERASE
		Glyma.20g026100	2869247	2871953	AT3G11270.1	Mov34/MPN/PAD-1 family protein	PF00069	Protein kinase domain	PTHR10540	26S PROTEASOME NON-ATPASE REGULATORY SUBUNIT 7, EUKARYOTIC TRANSLATION INITIATION FACTOR 3 SUBUNIT F-RELATED
		Glyma.20g026200	2873651	2874071	AT4G27750.1	binding	PF08045	Cell division control protein 14, SIN component
		Glyma.20g026300	2894580	2905241	AT1G26560.1	beta glucosidase 40	PF00232	Glycosyl hydrolase family 1	PTHR10363	GLYCOSYL HYDROLASE
		Glyma.20g026400	2909731	2912529	AT5G39320.1	UDP-glucose 6-dehydrogenase family protein	PF03720	UDP-glucose/GDP-mannose dehydrogenase family, UDP binding domain	PTHR11374	UDP-GLUCOSE DEHYDROGENASE/UDP-MANNAC DEHYDROGENASE
							PF03721	UDP-glucose/GDP-mannose dehydrogenase family, NAD binding domain
							PF00984	UDP-glucose/GDP-mannose dehydrogenase family, central domain
		Glyma.20g026500	2914485	2917937	AT1G26580.1
		Glyma.20g026600	2925386	2927715	AT1G26610.1	C2H2-like zinc finger protein
		Glyma.20g026700	2935653	2945665	AT3G29320.1	Glycosyl transferase, family 35	PF00343	Carbohydrate phosphorylase	PTHR11468	GLYCOGEN PHOSPHORYLASE
	mPO20-2		2615668	2795596
		Glyma.20g024200	2636776	2638588			PF02451	Nodulin
		Glyma.20g024300	2640491	2641462	AT2G35540.1	DNAJ heat shock N-terminal domain-containing protein	PF00226	DnaJ domain
		Glyma.20g024400	2643433	2648990	AT4G26370.1	antitermination NusB domain-containing protein	PF01029	NusB family
		Glyma.20g024500	2662431	2670894	AT5G56360.1	calmodulin-binding protein	PF07915	Glucosidase II beta subunit-like protein	PTHR12630	GLUCOSIDASE 2 SUBUNIT BETA, N-LINKED OLIGOSACCHARIDE PROCESSING
		Glyma.20g024600	2667069	2667323
		Glyma.20g024700	2672677	2677693	AT1G52520.1	FAR1-related sequence 6	PF03101	FAR1 DNA-binding domain
							PF04434	SWIM zinc finger
							PF10551	MULE transposase domain
		Glyma.20g024800	2679571	2683022	AT5G56350.1	Pyruvate kinase family protein	PF02887	Pyruvate kinase, alpha/beta domain	PTHR11817	PYRUVATE KINASE
							PF00224	Pyruvate kinase, barrel domain
		Glyma.20g024900	2684571	2696591	AT1G55535.1
		Glyma.20g025000	2704203	2710689	AT4G26410.1	Uncharacterised conserved protein UCP022280
		Glyma.20g025100	2714404	2724177	AT2G32080.2	purin-rich alpha 1	PF04845	PurA ssDNA and RNA-binding protein	PTHR12611	PUR-TRANSCRIPTIONAL ACTIVATOR
		Glyma.20g025200	2743092	2745282	AT1G55570.1	SKU5 similar 12	PF00394, 07731, 07732	Multicopper oxidase	PTHR11709	MULTI-COPPER OXIDASE
		Glyma.20g025300	2752610	2752939
		Glyma.20g025400	2768770	2781380	AT2G03667.1	Asparagine synthase family protein	PF00733	Asparagine synthase	PTHR11772	ASPARAGINE SYNTHETASE
		Glyma.20g025500	2788607	2793211	AT3G25150.1	Nuclear transport factor 2 (NTF2) family protein with RNA binding (RRM-RBD-RNP motifs) domain	PF00076	RNA recognition motif. (a.k.a. RRM, RBD, or RNP domain)	PTHR10693	RAS GTPASE-ACTIVATING PROTEIN-BINDING PROTEIN
							PF02136	Nuclear transport factor 2 (NTF2) domain
	mP20-3		36055353	36575544
	mO20-4	Glyma.20g117900	36067233	36080533	AT1G68370.1	Chaperone DnaJ-domain superfamily protein	PF00226	DnaJ domain	PTHR24078	DNAJ HOMOLOG SUBFAMILY C MEMBER
	mPO20-4	Glyma.20g118000	36083279	36091841	AT1G25375.1	Metallo-hydrolase/oxidoreductase superfamily protein	PF00753	Metallo-beta-lactamase superfamily	PTHR23131	METALLO-BETA-LACTAMASE RELATED
	mPCM20-3	Glyma.20g118100	36095772	36098784	AT1G68390.1	Core-2/I-branching beta-1,6-N-acetylglucosaminyltransferase family protein	PF02485	Core-2/I-Branching enzyme
		Glyma.20g118200	36098616	36101685	AT1G68400.1	leucine-rich repeat transmembrane protein kinase family protein	PF07714	Protein tyrosine kinase	PTHR24420	LEUCINE-RICH REPEAT RECEPTOR-LIKE PROTEIN KINASE
							PF00560	Leucine Rich Repeat
							PF08263	Leucine rich repeat N-terminal domain
		Glyma.20g118300	36107494	36110062	AT1G66910.1	Protein kinase superfamily protein	PF00069	Protein kinase domain	PTHR24420	LEUCINE-RICH REPEAT RECEPTOR-LIKE PROTEIN KINASE	KOG1187	Serine/threonine protein kinase
		Glyma.20g118400	36112552	36113193	AT3G45860.1	cysteine-rich RLK (RECEPTOR-like protein kinase) 4	PF07714	Protein tyrosine kinase	PTHR24420	LEUCINE-RICH REPEAT RECEPTOR-LIKE PROTEIN KINASE
		Glyma.20g118500	36114824	36117720	AT4G18250.1	receptor serine/threonine kinase, putative	PF00069	Protein kinase domain	PTHR24420	LEUCINE-RICH REPEAT RECEPTOR-LIKE PROTEIN KINASE
		Glyma.20g118600	36143580	36146471	AT4G18250.1	receptor serine/threonine kinase, putative	PF00069	Protein kinase domain	PTHR24420	LEUCINE-RICH REPEAT RECEPTOR-LIKE PROTEIN KINASE	KOG1187	Serine/threonine protein kinase
		Glyma.20g118700	36148596	36152891	AT5G38260.1	Protein kinase superfamily protein	PF00069	Protein kinase domain	PTHR24420	LEUCINE-RICH REPEAT RECEPTOR-LIKE PROTEIN KINASE	KOG1187	Serine/threonine protein kinase
		Glyma.20g118800	36155462	36155647
		Glyma.20g118900	36158907	36161680	AT4G18250.1	receptor serine/threonine kinase, putative	PF00069	Protein kinase domain	PTHR24420	LEUCINE-RICH REPEAT RECEPTOR-LIKE PROTEIN KINASE	KOG1187	Serine/threonine protein kinase
		Glyma.20g119000	36169452	36171598	AT4G18250.1	receptor serine/threonine kinase, putative	PF00069	Protein kinase domain	PTHR24420	LEUCINE-RICH REPEAT RECEPTOR-LIKE PROTEIN KINASE	KOG1187	Serine/threonine protein kinase
		Glyma.20g119100	36180104	36185840	AT1G68410.1	Protein phosphatase 2C family protein	PF00481	Protein phosphatase 2C	PTHR13832	PROTEIN PHOSPHATASE 2C	KOG0698	Serine/threonine protein phosphatase
		Glyma.20g119200	36205871	36206783	AT1G68430.1
		Glyma.20g119300	36220463	36224146	AT1G25390.1	Protein kinase superfamily protein	PF00069	Protein kinase domain	PTHR24420	LEUCINE-RICH REPEAT RECEPTOR-LIKE PROTEIN KINASE	KOG1187	Serine/threonine protein kinase
		Glyma.20g119400	36228947	36235489	AT1G25390.1	Protein kinase superfamily protein	PF00069	Protein kinase domain	PTHR24420	LEUCINE-RICH REPEAT RECEPTOR-LIKE PROTEIN KINASE	KOG1187	Serine/threonine protein kinase
		Glyma.20g119500	36230653	36231635			PF03372	Endonuclease/Exonuclease/phosphatase family	PTHR23227	BUCENTAUR RELATED
		Glyma.20g119600	36235681	36238941	AT1G25390.1	Protein kinase superfamily protein	PF00069	Protein kinase domain	PTHR24420	LEUCINE-RICH REPEAT RECEPTOR-LIKE PROTEIN KINASE	KOG1187	Serine/threonine protein kinase
		Glyma.20g119700	36240524	36243057	AT1G25390.1	Protein kinase superfamily protein	PF00069	Protein kinase domain	PTHR24420	LEUCINE-RICH REPEAT RECEPTOR-LIKE PROTEIN KINASE	KOG1187	Serine/threonine protein kinase
		Glyma.20g119800	36250557	36251180	AT3G62020.1	germin-like protein 10	PF00190	Cupin
		Glyma.20g119900	36254779	36254982
		Glyma.20g120000	36255925	36256425	AT3G62020.1	germin-like protein 10
		Glyma.20g120100	36261772	36264901	AT1G25390.1	Protein kinase superfamily protein	PF00069	Protein kinase domain	PTHR24420	LEUCINE-RICH REPEAT RECEPTOR-LIKE PROTEIN KINASE	KOG1187	Serine/threonine protein kinase
		Glyma.20g120200	36268998	36282456	AT1G18390.2	Protein kinase superfamily protein	PF00069	Protein kinase domain	PTHR24420	LEUCINE-RICH REPEAT RECEPTOR-LIKE PROTEIN KINASE	KOG1187	Serine/threonine protein kinase
		Glyma.20g120300	36306759	36311703	AT4G17770.1	trehalose phosphatase/synthase 5	PF02358	Trehalose-phosphatase	PTHR10788	TREHALOSE-6-PHOSPHATE SYNTHASE
							PF00982	Glycosyltransferase family 20
		Glyma.20g120400	36312970	36313618
		Glyma.20g120500	36316247	36316794
		Glyma.20g120600	36318179	36324285	AT2G01220.2	Nucleotidylyl transferase superfamily protein	PF01467	Cytidylyltransferase
		Glyma.20g120700	36334640	36337533	AT2G01210.1	Leucine-rich repeat protein kinase family protein	PF00069	Protein kinase domain	PTHR24420	LEUCINE-RICH REPEAT RECEPTOR-LIKE PROTEIN KINASE	KOG1187	Serine/threonine protein kinase
							PF00560	Leucine Rich Repeat
							PF08263	Leucine rich repeat N-terminal domain
		Glyma.20g120800	36343374	36344903	AT2G01200.2	indole-3-acetic acid inducible 32	PF02309	AUX/IAA family
		Glyma.20g120900	36348698	36355244	AT1G15060.1	Uncharacterised conserved protein UCP031088, alpha/beta hydrolase	PF00561	alpha/beta hydrolase fold	PTHR11005	LYSOSOMAL ACID LIPASE-RELATED
		Glyma.20g121000	36358489	36363401	AT1G49540.1	elongator protein 2	PF00400	WD domain, G-beta repeat	PTHR13729	ELONGATOR COMPLEX PROTEIN 2 (STAT3-INTERACTING PROTEIN)
		Glyma.20g121100	36366172	36369186	AT2G01190.1	Octicosapeptide/Phox/Bem1p family protein	PF00564	PB1 domain
		Glyma.20g121200	36384081	36391030	AT2G01180.1	phosphatidic acid phosphatase 1	PF01569	PAP2 superfamily	PTHR10165	LIPID PHOSPHATE PHOSPHATASE
		Glyma.20g121300	36395415	36400718	AT1G15080.1	lipid phosphate phosphatase 2	PF01569	PAP2 superfamily	PTHR10165	LIPID PHOSPHATE PHOSPHATASE
		Glyma.20g121400	36402262	36406832	AT2G01170.1	bidirectional amino acid transporter 1	PF00324	Amino acid permease	PTHR11785	AMINO ACID TRANSPORTER
		Glyma.20g121500	36414549	36419060	AT2G01170.1	bidirectional amino acid transporter 1	PF00324	Amino acid permease	PTHR11785	AMINO ACID TRANSPORTER
		Glyma.20g121600	36420611	36423466	AT1G68185.1	Ubiquitin-like superfamily protein	PF11976	Ubiquitin-2 like Rad60 SUMO-like			KOG1769	Ubiquitin-like proteins
		Glyma.20g121700	36426794	36436480	AT1G68190.1	B-box zinc finger family protein
		Glyma.20g121800	36439119	36442371	AT1G68200.1	Zinc finger C-x8-C-x5-C-x3-H type family protein	PF00642	Zinc finger C-x8-C-x5-C-x3-H type (and similar)	PTHR12547	CCCH ZINC FINGER/TIS11-RELATED
		Glyma.20g121900	36444721	36446660
		Glyma.20g122000	36454538	36460320
		Glyma.20g122100	36470298	36470447
		Glyma.20g122200	36484212	36484710	AT1G15100.1	RING-H2 finger A2A	PF00097	Zinc finger, C3HC4 type (RING finger)	PTHR22764	RING FINGER DOMAIN-CONTAINING
		Glyma.20g122300	36506583	36511326	AT3G18210.1	2-oxoglutarate (2OG) and Fe(II)-dependent oxygenase superfamily protein			PTHR24014	FAMILY NOT NAMED	KOG1971	Lysyl hydroxylase
		Glyma.20g122400	36516501	36521436	AT3G18210.1	2-oxoglutarate (2OG) and Fe(II)-dependent oxygenase superfamily protein			PTHR24014	FAMILY NOT NAMED	KOG1971	Lysyl hydroxylase
		Glyma.20g122500	36524182	36526957	AT2G01140.1	Aldolase superfamily protein	PF00274	Fructose-bisphosphate aldolase class-I	PTHR11627	FRUCTOSE-BISPHOSPHATE ALDOLASE
		Glyma.20g122600	36527607	36546140	AT2G01130.1	DEA(D/H)-box RNA helicase family protein	PF00271	Helicase conserved C-terminal domain
							PF07717	Oligonucleotide/oligosaccharide-binding (OB)-fold	PTHR18934	ATP-DEPENDENT RNA HELICASE
							PF00270	DEAD/DEAH box helicase
							PF04408	Helicase associated domain (HA2)
							PF00035	Double-stranded RNA binding motif
		Glyma.20g122700	36544938	36546463
